# Supplementary material for: A longitudinal study of phenotypic changes in early domestication of house mice
Source: R Soc Open Sci. 2018 Mar 7;5(3):172099. doi: 10.1098/rsos.172099 (PMC5882729; doi:10.1098/rsos.172099)
Supplement: Supplementary Information 2 [file rsos172099supp2.xlsx]

## Sheet: Data
ID	Date	White
1	2010-9-17	0
2	2010-9-17	0
3	2010-9-17	0
4	2010-9-17	0
5	2010-9-17	1
6	2010-9-17	0
7	2010-9-17	0
8	2010-9-17	0
9	2010-9-17	0
10	2010-9-17	0
11	2010-9-17	0
12	2010-9-17	0
13	2010-9-17	0
14	2010-9-17	0
15	2010-9-17	0
16	2010-9-17	0
17	2010-9-17	0
18	2010-9-17	0
19	2010-9-17	0
20	2010-9-17	0
21	2010-9-17	0
22	2010-9-17	0
23	2010-9-17	0
24	2010-9-17	0
25	2010-9-17	0
26	2010-9-17	1
27	2010-9-17	0
28	2010-9-17	0
29	2010-9-17	0
30	2010-9-17	0
31	2010-9-17	0
32	2010-9-17	0
33	2010-9-17	0
34	2010-9-17	0
35	2010-9-17	0
36	2010-9-17	0
37	2010-9-17	0
38	2010-9-17	0
39	2010-9-17	0
40	2010-9-17	0
41	2010-9-17	0
42	2010-9-17	0
43	2010-9-17	0
44	2010-9-17	0
45	2010-9-17	0
46	2010-9-17	0
47	2010-9-17	0
48	2010-9-17	0
49	2010-9-17	0
50	2010-9-17	0
51	2010-9-17	0
52	2010-9-17	0
53	2010-9-17	0
54	2010-9-17	0
55	2010-9-17	0
56	2010-9-17	0
57	2010-9-17	0
58	2010-9-17	0
59	2010-9-17	0
60	2010-9-17	0
61	2010-9-17	0
62	2010-9-17	0
63	2010-9-17	0
64	2010-9-17	0
65	2010-9-17	0
66	2010-9-17	0
67	2010-9-17	0
68	2010-9-17	0
69	2010-9-17	0
70	2010-9-17	0
71	2010-9-17	0
72	2010-9-17	0
73	2010-9-17	0
74	2010-9-17	0
75	2010-9-17	0
76	2010-9-17	0
77	2010-9-17	0
78	2010-9-17	0
79	2010-9-17	0
80	2010-9-17	0
81	2010-9-17	0
82	2010-9-17	0
83	2010-9-17	0
84	2010-9-17	0
85	2010-9-17	0
86	2010-9-17	0
87	2010-9-17	0
88	2010-9-17	0
89	2010-9-17	0
90	2010-9-17	0
91	2010-9-17	0
92	2010-9-17	0
93	2010-9-17	0
94	2010-9-17	0
95	2010-9-17	0
96	2010-9-17	0
97	2010-9-17	0
98	2010-9-17	0
99	2010-9-17	0
100	2010-9-17	0
101	2010-9-17	0
102	2010-9-17	0
103	2010-9-17	0
104	2010-9-17	0
105	2010-9-17	0
106	2010-9-17	0
107	2010-9-17	0
108	2010-9-17	0
109	2010-9-17	0
110	2010-9-17	0
111	2010-9-17	0
112	2010-9-17	0
113	2010-9-17	0
114	2010-9-17	0
115	2010-9-17	0
116	2010-9-17	0
117	2010-9-17	0
118	2010-9-17	0
119	2010-9-17	0
120	2010-9-17	0
121	2010-9-17	0
122	2010-9-17	0
123	2010-9-17	0
124	2010-9-17	0
125	2010-9-17	0
126	2010-9-17	0
127	2010-9-17	0
128	2010-9-17	0
129	2010-9-17	0
130	2010-9-17	0
131	2010-9-17	0
132	2010-9-17	0
133	2010-9-17	0
134	2010-9-17	0
135	2010-9-17	0
136	2010-9-17	0
137	2010-9-17	0
138	2010-9-17	0
139	2010-9-17	0
140	2010-9-17	0
141	2010-9-17	0
142	2010-9-17	0
143	2010-9-17	0
144	2010-9-17	0
145	2010-12-21	0
146	2010-12-21	0
147	2010-12-21	0
148	2010-12-21	0
149	2010-12-21	0
150	2010-12-21	0
151	2010-12-21	0
152	2010-12-21	0
153	2010-12-21	0
154	2010-12-21	0
155	2010-12-21	0
156	2010-12-21	0
157	2010-12-21	0
158	2010-12-21	0
159	2010-12-21	0
160	2010-12-21	0
161	2010-12-21	0
162	2010-12-21	0
163	2010-12-21	0
164	2010-12-21	0
165	2010-12-21	0
166	2010-12-21	0
167	2010-12-21	0
168	2010-12-21	0
169	2010-12-21	0
170	2010-12-21	0
171	2010-12-21	0
172	2010-12-21	0
173	2010-12-21	0
174	2010-12-21	0
175	2010-12-21	0
176	2010-12-21	0
177	2010-12-21	0
178	2010-12-21	0
179	2010-12-21	0
180	2010-12-21	0
181	2010-12-21	0
182	2010-12-21	0
183	2010-12-21	0
184	2010-12-21	0
185	2010-12-21	0
186	2010-12-21	0
187	2010-12-21	0
188	2010-12-21	0
189	2010-12-21	0
190	2010-12-21	0
191	2010-12-21	0
192	2010-12-21	0
193	2010-12-21	0
194	2010-12-21	0
195	2010-12-21	0
196	2010-12-21	0
197	2010-12-21	0
198	2010-12-21	0
199	2010-12-21	0
200	2010-12-21	0
201	2010-12-21	0
202	2010-12-21	0
203	2010-12-21	0
204	2010-12-21	0
205	2010-12-21	0
206	2010-12-21	0
207	2010-12-21	0
208	2010-12-21	0
209	2010-12-21	0
210	2010-12-21	0
211	2010-12-21	0
212	2010-12-21	0
213	2010-12-21	0
214	2010-12-21	0
215	2010-12-21	0
216	2010-12-21	0
217	2010-12-21	0
218	2010-12-21	0
219	2010-12-21	0
220	2010-12-21	0
221	2010-12-21	0
222	2010-12-21	0
223	2010-12-21	0
224	2010-12-21	0
225	2010-12-21	0
226	2010-12-21	0
227	2010-12-21	0
228	2010-12-21	0
229	2010-12-21	0
230	2010-12-21	0
231	2010-12-21	0
232	2010-12-21	0
233	2011-2-28	0
234	2011-2-28	0
235	2011-2-28	0
236	2011-2-28	0
237	2011-2-28	0
238	2011-2-28	0
239	2011-2-28	0
240	2011-2-28	0
241	2011-2-28	0
242	2011-2-28	0
243	2011-2-28	0
244	2011-2-28	0
245	2011-2-28	0
246	2011-2-28	0
247	2011-2-28	0
248	2011-2-28	0
249	2011-2-28	0
250	2011-2-28	0
251	2011-2-28	0
252	2011-2-28	0
253	2011-2-28	0
254	2011-2-28	0
255	2011-2-28	0
256	2011-2-28	0
257	2011-2-28	0
258	2011-2-28	0
259	2011-2-28	0
260	2011-2-28	0
261	2011-2-28	0
262	2011-4-21	0
263	2011-4-21	0
264	2011-4-21	0
265	2011-4-21	0
266	2011-4-21	0
267	2011-4-21	0
268	2011-4-21	0
269	2011-4-21	0
270	2011-4-21	0
271	2011-4-21	0
272	2011-4-21	0
273	2011-4-21	0
274	2011-4-21	0
275	2011-4-21	0
276	2011-6-28	0
277	2011-6-28	0
278	2011-6-28	0
279	2011-6-28	0
280	2011-6-28	0
281	2011-6-28	0
282	2011-6-28	0
283	2011-6-28	0
284	2011-6-28	0
285	2011-6-28	0
286	2011-6-28	0
287	2011-6-28	0
288	2011-6-28	0
289	2011-6-28	0
290	2011-6-28	0
291	2011-6-28	0
292	2011-6-28	0
293	2011-6-28	0
294	2011-6-28	0
295	2011-6-28	0
296	2011-6-28	0
297	2011-6-28	0
298	2011-6-28	0
299	2011-6-28	0
300	2011-6-28	0
301	2011-6-28	0
302	2011-6-28	0
303	2011-6-28	0
304	2011-6-28	0
305	2011-6-28	0
306	2011-6-28	0
307	2011-6-28	0
308	2011-6-28	0
309	2011-6-28	0
310	2011-6-28	0
311	2011-6-28	0
312	2011-6-28	0
313	2011-6-28	0
314	2011-6-28	0
315	2011-6-28	0
316	2011-6-28	0
317	2011-6-28	0
318	2011-6-28	0
319	2011-6-28	0
320	2011-6-28	0
321	2011-6-28	0
322	2011-6-28	0
323	2011-6-28	0
324	2011-6-28	0
325	2011-6-28	0
326	2011-6-28	0
327	2011-6-28	0
328	2011-6-28	0
329	2011-6-28	0
330	2011-6-28	0
331	2011-6-28	0
332	2011-6-28	0
333	2011-6-28	0
334	2011-6-28	0
335	2011-6-28	0
336	2011-6-28	0
337	2011-6-28	0
338	2011-6-28	0
339	2011-6-28	0
340	2011-6-28	0
341	2011-6-28	0
342	2011-6-28	0
343	2011-6-28	0
344	2011-6-28	0
345	2011-6-28	0
346	2011-6-28	1
347	2011-6-28	0
348	2011-6-28	0
349	2011-6-28	0
350	2011-6-28	0
351	2011-6-28	0
352	2011-6-28	0
353	2011-6-28	0
354	2011-6-28	0
355	2011-6-28	0
356	2011-6-28	0
357	2011-6-28	0
358	2011-6-28	0
359	2011-6-28	0
360	2011-6-28	0
361	2011-6-28	0
362	2011-6-28	0
363	2011-6-28	0
364	2011-6-28	0
365	2011-6-28	0
366	2011-6-28	0
367	2011-6-28	0
368	2011-6-28	0
369	2011-6-28	0
370	2011-6-28	0
371	2011-6-28	0
372	2011-6-28	0
373	2011-6-28	0
374	2011-6-28	0
375	2011-6-28	0
376	2011-6-28	0
377	2011-6-28	0
378	2011-6-28	0
379	2011-6-28	0
380	2011-6-28	0
381	2011-6-28	0
382	2011-6-28	0
383	2011-6-28	0
384	2011-6-28	0
385	2011-6-28	0
386	2011-6-28	0
387	2011-6-28	0
388	2011-6-28	0
389	2011-6-28	0
390	2011-6-28	0
391	2011-6-28	0
392	2011-8-3	0
393	2011-8-3	0
394	2011-8-3	0
395	2011-8-3	0
396	2011-8-3	0
397	2011-8-3	0
398	2011-8-3	0
399	2011-8-3	0
400	2011-8-3	0
401	2011-8-3	0
402	2011-8-3	0
403	2011-8-3	0
404	2011-8-3	0
405	2011-8-3	0
406	2011-8-3	0
407	2011-8-3	0
408	2011-8-3	0
409	2011-8-3	0
410	2011-8-3	0
411	2011-8-3	0
412	2011-8-3	0
413	2011-8-3	0
414	2011-8-3	0
415	2011-8-3	0
416	2011-8-3	0
417	2011-8-3	0
418	2011-8-3	0
419	2011-8-3	0
420	2011-8-3	0
421	2011-8-3	0
422	2011-8-3	0
423	2011-8-3	0
424	2011-8-3	0
425	2011-8-3	0
426	2011-8-3	0
427	2011-8-3	0
428	2011-8-3	0
429	2011-8-3	0
430	2011-8-3	0
431	2011-8-3	0
432	2011-8-3	0
433	2011-8-3	0
434	2011-8-3	0
435	2011-8-3	0
436	2011-8-3	0
437	2011-8-3	0
438	2011-8-3	0
439	2011-8-3	0
440	2011-8-3	0
441	2011-8-3	0
442	2011-8-3	0
443	2011-8-3	0
444	2011-8-3	0
445	2011-8-3	0
446	2011-8-3	0
447	2011-8-3	0
448	2011-8-3	0
449	2011-8-3	0
450	2011-8-3	0
451	2011-8-3	0
452	2011-8-3	0
453	2011-8-3	0
454	2011-8-3	0
455	2011-8-3	0
456	2011-8-3	0
457	2011-8-3	0
458	2011-8-3	0
459	2011-8-3	0
460	2011-8-3	0
461	2011-8-3	0
462	2011-8-3	0
463	2011-8-3	0
464	2011-8-3	0
465	2011-8-3	0
466	2011-8-3	0
467	2011-8-3	0
468	2011-8-3	0
469	2011-8-3	0
470	2011-8-3	0
471	2011-8-3	0
472	2011-8-3	0
473	2011-8-3	0
474	2011-8-3	0
475	2011-8-3	0
476	2011-8-3	0
477	2011-8-3	0
478	2011-8-3	0
479	2011-8-3	0
480	2011-8-3	0
481	2011-8-3	0
482	2011-9-14	0
483	2011-9-14	0
484	2011-9-14	0
485	2011-9-14	0
486	2011-9-14	0
487	2011-9-14	0
488	2011-9-14	0
489	2011-9-14	0
490	2011-9-14	0
491	2011-9-14	0
492	2011-9-14	0
493	2011-9-14	0
494	2011-9-14	0
495	2011-9-14	0
496	2011-9-14	0
497	2011-9-14	0
498	2011-9-14	0
499	2011-9-14	0
500	2011-9-14	0
501	2011-9-14	0
502	2011-9-14	0
503	2011-9-14	0
504	2011-9-14	0
505	2011-9-14	0
506	2011-9-14	0
507	2011-9-14	0
508	2011-9-14	0
509	2011-9-14	0
510	2011-9-14	0
511	2011-9-14	0
512	2011-9-14	0
513	2011-9-14	0
514	2011-9-14	0
515	2011-9-14	0
516	2011-9-14	0
517	2011-9-14	0
518	2011-9-14	0
519	2011-9-14	0
520	2011-9-14	0
521	2011-9-14	0
522	2011-9-14	0
523	2011-9-14	0
524	2011-9-14	0
525	2011-9-14	0
526	2011-9-14	0
527	2011-9-14	0
528	2011-9-14	0
529	2011-9-14	0
530	2011-9-14	0
531	2011-9-14	0
532	2011-9-14	0
533	2011-9-14	0
534	2011-9-14	0
535	2011-9-14	0
536	2011-9-14	0
537	2011-9-14	0
538	2011-9-14	0
539	2011-9-14	0
540	2011-9-14	0
541	2011-9-14	0
542	2011-9-14	0
543	2011-9-14	0
544	2011-9-14	0
545	2011-9-14	0
546	2011-9-14	0
547	2011-9-14	0
548	2011-9-14	0
549	2011-9-14	0
550	2011-9-14	0
551	2011-9-14	0
552	2011-9-14	0
553	2011-9-14	0
554	2011-9-14	0
555	2011-9-14	0
556	2011-9-14	0
557	2011-9-14	0
558	2012-1-24	0
559	2012-1-24	0
560	2012-1-24	0
561	2012-1-24	0
562	2012-1-24	0
563	2012-1-24	0
564	2012-1-24	0
565	2012-1-24	0
566	2012-1-24	0
567	2012-1-24	0
568	2012-1-24	0
569	2012-1-24	0
570	2012-1-24	0
571	2012-1-24	0
572	2012-1-24	0
573	2012-1-24	0
574	2012-1-24	0
575	2012-1-24	0
576	2012-1-24	0
577	2012-1-24	0
578	2012-1-24	0
579	2012-1-24	0
580	2012-1-24	0
581	2012-1-24	0
582	2012-1-24	0
583	2012-1-24	0
584	2012-1-24	0
585	2012-1-24	0
586	2012-1-24	0
587	2012-1-24	0
588	2012-1-24	0
589	2012-1-24	0
590	2012-1-24	0
591	2012-1-24	0
592	2012-1-24	0
593	2012-1-24	0
594	2012-1-24	0
595	2012-1-24	0
596	2012-1-24	0
597	2012-1-24	0
598	2012-1-24	0
599	2012-1-24	0
600	2012-1-24	0
601	2012-1-24	0
602	2012-1-24	0
603	2012-1-24	0
604	2012-1-24	0
605	2012-1-24	0
606	2012-1-24	0
607	2012-1-24	0
608	2012-1-24	0
609	2012-1-24	0
610	2012-1-24	0
611	2012-1-24	0
612	2012-1-24	0
613	2012-1-24	0
614	2012-1-24	0
615	2012-1-24	0
616	2012-1-24	0
617	2012-1-24	0
618	2012-1-24	0
619	2012-1-24	0
620	2012-1-24	0
621	2012-1-24	0
622	2012-1-24	0
623	2012-1-24	0
624	2012-1-24	0
625	2012-1-24	0
626	2012-1-24	0
627	2012-1-24	0
628	2012-1-24	0
629	2012-1-24	0
630	2012-1-24	0
631	2012-1-24	0
632	2012-1-24	0
633	2012-1-24	0
634	2012-1-24	0
635	2012-1-24	0
636	2012-1-24	0
637	2012-1-24	0
638	2012-1-24	0
639	2012-1-24	0
640	2012-1-24	0
641	2012-1-24	0
642	2012-3-26	0
643	2012-3-26	0
644	2012-3-26	0
645	2012-3-26	0
646	2012-3-26	0
647	2012-3-26	0
648	2012-3-26	0
649	2012-3-26	0
650	2012-3-26	0
651	2012-3-26	0
652	2012-3-26	0
653	2012-3-26	0
654	2012-3-26	0
655	2012-3-26	0
656	2012-3-26	0
657	2012-3-26	0
658	2012-3-26	0
659	2012-3-26	0
660	2012-3-26	0
661	2012-6-6	0
662	2012-6-6	0
663	2012-6-6	0
664	2012-6-6	0
665	2012-6-6	0
666	2012-6-6	0
667	2012-6-6	0
668	2012-6-6	0
669	2012-6-6	0
670	2012-6-6	0
671	2012-6-6	0
672	2012-6-6	0
673	2012-6-6	0
674	2012-6-6	0
675	2012-6-6	0
676	2012-6-6	0
677	2012-6-6	0
678	2012-6-6	0
679	2012-6-6	0
680	2012-6-6	0
681	2012-6-6	0
682	2012-6-6	0
683	2012-6-6	0
684	2012-6-6	0
685	2012-6-6	0
686	2012-6-6	0
687	2012-6-6	0
688	2012-6-6	0
689	2012-6-6	0
690	2012-6-6	0
691	2012-6-6	0
692	2012-6-6	0
693	2012-6-6	0
694	2012-6-6	0
695	2012-6-6	0
696	2012-6-6	0
697	2012-6-6	0
698	2012-6-6	0
699	2012-6-6	0
700	2012-6-6	0
701	2012-6-6	0
702	2012-6-6	0
703	2012-6-6	0
704	2012-6-6	0
705	2012-6-6	0
706	2012-6-6	0
707	2012-6-6	0
708	2012-6-6	0
709	2012-6-6	0
710	2012-6-6	0
711	2012-6-6	0
712	2012-6-6	0
713	2012-6-6	0
714	2012-6-6	0
715	2012-6-6	0
716	2012-6-6	0
717	2012-6-6	0
718	2012-6-6	0
719	2012-6-6	0
720	2012-6-6	0
721	2012-6-6	0
722	2012-6-6	0
723	2012-6-6	0
724	2012-6-6	0
725	2012-6-6	0
726	2012-6-6	0
727	2012-6-6	0
728	2012-6-6	0
729	2012-6-6	0
730	2012-6-6	0
731	2012-6-6	0
732	2012-6-6	0
733	2012-6-6	0
734	2012-6-6	0
735	2012-6-6	0
736	2012-6-6	0
737	2012-6-6	0
738	2012-6-6	0
739	2012-6-6	0
740	2012-6-6	0
741	2012-6-6	0
742	2012-6-6	0
743	2012-6-6	0
744	2012-6-6	0
745	2012-6-6	0
746	2012-6-6	0
747	2012-6-6	0
748	2012-6-6	0
749	2012-6-6	0
750	2012-6-6	0
751	2012-6-6	0
752	2012-6-6	0
753	2012-6-6	0
754	2012-6-6	0
755	2012-6-6	0
756	2012-6-6	0
757	2012-6-6	0
758	2012-6-6	0
759	2012-6-6	0
760	2012-6-6	0
761	2012-6-6	0
762	2012-6-6	0
763	2012-6-6	0
764	2012-6-6	0
765	2012-6-6	0
766	2012-6-6	0
767	2012-6-6	0
768	2012-6-6	0
769	2012-6-6	0
770	2012-6-6	0
771	2012-6-6	0
772	2012-6-6	0
773	2012-6-6	0
774	2012-6-6	0
775	2012-6-6	0
776	2012-6-6	0
777	2012-6-6	0
778	2012-6-6	0
779	2012-6-6	0
780	2012-6-6	0
781	2012-6-6	0
782	2012-6-6	0
783	2012-6-6	0
784	2012-6-6	0
785	2012-6-6	0
786	2012-6-6	0
787	2012-6-6	0
788	2012-6-6	0
789	2012-6-6	0
790	2012-6-6	0
791	2012-6-6	0
792	2012-6-6	0
793	2012-6-6	0
794	2012-6-6	0
795	2012-6-6	0
796	2012-6-6	0
797	2012-6-6	0
798	2012-6-6	0
799	2012-6-6	0
800	2012-6-6	0
801	2012-6-6	0
802	2012-6-6	0
803	2012-6-6	0
804	2012-6-6	0
805	2012-6-6	0
806	2012-8-21	0
807	2012-8-21	0
808	2012-8-21	0
809	2012-8-21	0
810	2012-8-21	0
811	2012-8-21	0
812	2012-8-21	0
813	2012-8-21	0
814	2012-8-21	0
815	2012-8-21	0
816	2012-8-21	0
817	2012-8-21	0
818	2012-8-21	0
819	2012-8-21	0
820	2012-8-21	0
821	2012-8-21	0
822	2012-8-21	0
823	2012-8-21	0
824	2012-8-21	0
825	2012-8-21	0
826	2012-8-21	0
827	2012-8-21	0
828	2012-8-21	0
829	2012-8-21	0
830	2012-8-21	0
831	2012-8-21	0
832	2012-8-21	0
833	2012-8-21	0
834	2012-8-21	0
835	2012-8-21	0
836	2012-8-21	0
837	2012-8-21	0
838	2012-8-21	0
839	2012-8-21	0
840	2012-8-21	0
841	2012-8-21	0
842	2012-8-21	0
843	2012-8-21	0
844	2012-8-21	0
845	2012-8-21	0
846	2012-8-21	0
847	2012-8-21	0
848	2012-8-21	0
849	2012-8-21	0
850	2012-8-21	0
851	2012-8-21	0
852	2012-8-21	0
853	2012-8-21	0
854	2012-8-21	0
855	2012-8-21	1
856	2012-8-21	0
857	2012-8-21	0
858	2012-8-21	0
859	2012-8-21	0
860	2012-8-21	0
861	2012-8-21	0
862	2012-8-21	0
863	2012-8-21	0
864	2012-8-21	0
865	2012-8-21	0
866	2012-8-21	0
867	2012-8-21	1
868	2012-8-21	0
869	2012-8-21	0
870	2012-8-21	0
871	2012-8-21	0
872	2012-8-21	0
873	2012-8-21	0
874	2012-8-21	0
875	2012-8-21	0
876	2012-8-21	0
877	2012-8-21	0
878	2012-8-21	0
879	2012-8-21	0
880	2012-8-21	0
881	2012-8-21	0
882	2012-8-21	0
883	2012-8-21	0
884	2012-8-21	0
885	2012-8-21	0
886	2012-8-21	0
887	2012-8-21	0
888	2012-8-21	0
889	2012-8-21	0
890	2012-8-21	0
891	2012-8-21	0
892	2012-8-21	0
893	2012-8-21	0
894	2012-8-21	0
895	2012-8-21	0
896	2012-8-21	0
897	2012-8-21	0
898	2012-8-21	0
899	2012-8-21	0
900	2012-8-21	0
901	2012-8-21	0
902	2012-8-21	0
903	2012-8-21	0
904	2012-8-21	0
905	2012-8-21	0
906	2012-8-21	0
907	2012-8-21	0
908	2012-8-21	0
909	2012-8-21	0
910	2012-8-21	0
911	2012-8-21	0
912	2012-8-21	1
913	2012-8-21	0
914	2012-8-21	0
915	2012-8-21	0
916	2012-8-21	0
917	2012-8-21	0
918	2012-8-21	0
919	2012-8-21	0
920	2012-8-21	0
921	2012-8-21	0
922	2012-8-21	0
923	2012-8-21	0
924	2012-8-21	0
925	2012-8-21	0
926	2012-8-21	0
927	2012-10-31	0
928	2012-10-31	0
929	2012-10-31	0
930	2012-10-31	0
931	2012-10-31	0
932	2012-10-31	0
933	2012-10-31	0
934	2012-10-31	0
935	2012-10-31	0
936	2012-10-31	0
937	2012-10-31	1
938	2012-10-31	1
939	2012-10-31	0
940	2012-10-31	0
941	2012-10-31	0
942	2012-10-31	0
943	2012-10-31	0
944	2012-10-31	1
945	2012-10-31	0
946	2012-10-31	0
947	2012-10-31	0
948	2012-10-31	0
949	2012-10-31	0
950	2012-10-31	0
951	2012-10-31	1
952	2012-10-31	0
953	2012-10-31	0
954	2012-10-31	0
955	2012-10-31	0
956	2012-10-31	0
957	2012-10-31	0
958	2012-10-31	0
959	2012-10-31	0
960	2012-10-31	0
961	2012-10-31	0
962	2012-10-31	0
963	2012-10-31	0
964	2012-10-31	0
965	2012-10-31	0
966	2012-10-31	0
967	2012-10-31	0
968	2012-10-31	0
969	2012-10-31	0
970	2012-10-31	0
971	2012-10-31	0
972	2012-10-31	0
973	2012-10-31	0
974	2012-10-31	0
975	2012-10-31	0
976	2012-10-31	0
977	2012-10-31	0
978	2012-10-31	0
979	2012-10-31	0
980	2012-10-31	0
981	2012-10-31	0
982	2012-10-31	0
983	2012-10-31	0
984	2012-10-31	0
985	2012-10-31	0
986	2012-10-31	0
987	2012-10-31	0
988	2012-10-31	0
989	2012-10-31	0
990	2012-10-31	0
991	2012-10-31	0
992	2012-10-31	0
993	2012-10-31	0
994	2012-10-31	0
995	2012-10-31	0
996	2012-10-31	0
997	2012-10-31	0
998	2012-10-31	0
999	2012-10-31	0
1000	2012-10-31	0
1001	2012-10-31	1
1002	2012-10-31	0
1003	2012-10-31	0
1004	2012-10-31	0
1005	2012-10-31	0
1006	2012-10-31	0
1007	2012-10-31	0
1008	2012-10-31	0
1009	2012-10-31	0
1010	2012-10-31	0
1011	2012-10-31	0
1012	2012-10-31	0
1013	2012-10-31	0
1014	2012-10-31	0
1015	2012-10-31	0
1016	2012-10-31	0
1017	2012-10-31	0
1018	2012-10-31	0
1019	2012-10-31	0
1020	2012-10-31	0
1021	2012-10-31	0
1022	2012-10-31	0
1023	2012-10-31	0
1024	2012-10-31	0
1025	2012-10-31	0
1026	2012-10-31	0
1027	2012-10-31	0
1028	2012-10-31	0
1029	2012-10-31	0
1030	2012-10-31	0
1031	2012-11-2	0
1032	2012-11-2	0
1033	2012-11-2	0
1034	2012-11-2	0
1035	2012-11-2	0
1036	2012-11-2	0
1037	2012-11-2	0
1038	2012-11-2	0
1039	2012-11-2	0
1040	2012-11-2	0
1041	2012-11-2	0
1042	2012-11-2	0
1043	2012-11-2	1
1044	2012-11-2	0
1045	2012-11-2	0
1046	2012-11-2	0
1047	2012-11-2	0
1048	2012-11-2	0
1049	2012-11-2	0
1050	2012-11-2	0
1051	2012-11-2	0
1052	2012-11-2	0
1053	2012-11-2	0
1054	2012-11-2	1
1055	2012-11-2	0
1056	2012-11-2	0
1057	2012-11-2	0
1058	2012-11-2	0
1059	2012-11-2	0
1060	2012-12-20	0
1061	2012-12-20	0
1062	2012-12-20	0
1063	2012-12-20	0
1064	2012-12-20	0
1065	2012-12-20	0
1066	2012-12-20	0
1067	2012-12-20	0
1068	2012-12-20	0
1069	2012-12-20	0
1070	2012-12-20	0
1071	2012-12-20	0
1072	2012-12-20	0
1073	2012-12-20	0
1074	2012-12-20	0
1075	2012-12-20	0
1076	2012-12-20	0
1077	2012-12-20	0
1078	2012-12-20	0
1079	2012-12-20	0
1080	2012-12-20	0
1081	2012-12-20	0
1082	2012-12-20	0
1083	2012-12-20	0
1084	2012-12-20	0
1085	2012-12-20	0
1086	2012-12-20	0
1087	2012-12-20	0
1088	2012-12-20	0
1089	2012-12-20	0
1090	2012-12-20	0
1091	2012-12-20	0
1092	2012-12-20	0
1093	2012-12-20	0
1094	2012-12-20	0
1095	2012-12-20	0
1096	2012-12-20	0
1097	2012-12-20	0
1098	2012-12-20	0
1099	2012-12-20	0
1100	2012-12-20	0
1101	2012-12-20	0
1102	2012-12-20	0
1103	2012-12-20	0
1104	2012-12-20	0
1105	2012-12-20	0
1106	2012-12-20	0
1107	2012-12-20	0
1108	2012-12-20	0
1109	2012-12-20	0
1110	2012-12-20	0
1111	2012-12-20	0
1112	2012-12-20	0
1113	2012-12-20	0
1114	2012-12-20	0
1115	2012-12-20	0
1116	2012-12-20	0
1117	2012-12-20	0
1118	2012-12-20	0
1119	2012-12-20	0
1120	2012-12-20	0
1121	2012-12-20	0
1122	2012-12-20	0
1123	2012-12-20	0
1124	2012-12-20	0
1125	2012-12-20	0
1126	2012-12-20	0
1127	2012-12-20	0
1128	2012-12-20	0
1129	2012-12-20	0
1130	2012-12-20	0
1131	2012-12-20	0
1132	2012-12-20	0
1133	2012-12-20	0
1134	2012-12-20	0
1135	2012-12-20	0
1136	2012-12-20	0
1137	2012-12-20	0
1138	2012-12-20	0
1139	2012-12-20	0
1140	2012-12-20	0
1141	2012-12-20	0
1142	2012-12-20	0
1143	2012-12-20	0
1144	2012-12-20	0
1145	2012-12-20	0
1146	2012-12-20	0
1147	2012-12-20	0
1148	2012-12-20	0
1149	2012-12-20	0
1150	2012-12-20	0
1151	2012-12-20	0
1152	2012-12-20	0
1153	2012-12-20	0
1154	2012-12-20	0
1155	2012-12-20	0
1156	2012-12-20	0
1157	2012-12-20	0
1158	2013-3-4	0
1159	2013-3-4	0
1160	2013-3-4	0
1161	2013-3-4	0
1162	2013-3-4	0
1163	2013-3-4	0
1164	2013-3-4	0
1165	2013-3-4	0
1166	2013-3-4	0
1167	2013-3-4	0
1168	2013-3-4	0
1169	2013-3-4	0
1170	2013-3-4	0
1171	2013-3-4	0
1172	2013-3-4	1
1173	2013-3-4	0
1174	2013-3-4	0
1175	2013-3-4	0
1176	2013-3-4	0
1177	2013-3-4	0
1178	2013-3-4	0
1179	2013-3-4	0
1180	2013-3-4	0
1181	2013-3-4	0
1182	2013-3-4	0
1183	2013-3-4	0
1184	2013-3-4	0
1185	2013-3-4	0
1186	2013-3-4	0
1187	2013-3-4	0
1188	2013-3-4	0
1189	2013-3-4	0
1190	2013-3-4	0
1191	2013-3-4	0
1192	2013-3-4	0
1193	2013-3-4	0
1194	2013-3-4	0
1195	2013-3-4	0
1196	2013-3-4	0
1197	2013-3-4	0
1198	2013-3-4	0
1199	2013-3-4	0
1200	2013-3-4	0
1201	2013-3-4	0
1202	2013-3-4	0
1203	2013-3-4	0
1204	2013-3-4	0
1205	2013-3-4	0
1206	2013-3-4	0
1207	2013-3-4	0
1208	2013-3-4	0
1209	2013-3-4	0
1210	2013-3-4	0
1211	2013-3-4	0
1212	2013-3-4	0
1213	2013-3-4	0
1214	2013-3-4	0
1215	2013-3-4	0
1216	2013-3-4	0
1217	2013-3-4	0
1218	2013-3-4	0
1219	2013-4-22	0
1220	2013-4-22	0
1221	2013-4-22	0
1222	2013-4-22	0
1223	2013-4-22	0
1224	2013-4-22	0
1225	2013-4-22	0
1226	2013-4-22	0
1227	2013-4-22	0
1228	2013-4-22	0
1229	2013-4-22	0
1230	2013-4-22	0
1231	2013-4-22	0
1232	2013-4-22	0
1233	2013-4-22	0
1234	2013-4-22	0
1235	2013-4-22	0
1236	2013-4-22	0
1237	2013-4-22	0
1238	2013-4-22	0
1239	2013-4-22	1
1240	2013-4-22	0
1241	2013-4-22	0
1242	2013-4-22	0
1243	2013-4-22	0
1244	2013-4-22	0
1245	2013-4-22	0
1246	2013-4-22	0
1247	2013-4-22	0
1248	2013-4-22	0
1249	2013-4-22	0
1250	2013-4-22	0
1251	2013-4-22	0
1252	2013-4-22	0
1253	2013-4-22	0
1254	2013-4-22	0
1255	2013-4-22	0
1256	2013-4-22	0
1257	2013-4-22	0
1258	2013-4-22	0
1259	2013-4-22	0
1260	2013-4-22	0
1261	2013-4-22	0
1262	2013-4-22	0
1263	2013-4-22	0
1264	2013-4-22	0
1265	2013-4-22	1
1266	2013-4-22	0
1267	2013-4-22	0
1268	2013-4-22	0
1269	2013-4-22	0
1270	2013-4-22	0
1271	2013-4-22	0
1272	2013-4-22	0
1273	2013-4-22	0
1274	2013-4-22	0
1275	2013-6-19	0
1276	2013-6-19	0
1277	2013-6-19	0
1278	2013-6-19	0
1279	2013-6-19	0
1280	2013-6-19	0
1281	2013-6-19	0
1282	2013-6-19	0
1283	2013-6-19	0
1284	2013-6-19	0
1285	2013-6-19	0
1286	2013-6-19	0
1287	2013-6-19	0
1288	2013-6-19	0
1289	2013-6-19	0
1290	2013-6-19	0
1291	2013-6-19	0
1292	2013-6-19	0
1293	2013-6-19	0
1294	2013-6-19	0
1295	2013-6-19	0
1296	2013-6-19	0
1297	2013-6-19	0
1298	2013-6-19	0
1299	2013-6-19	0
1300	2013-6-19	0
1301	2013-6-19	0
1302	2013-6-19	0
1303	2013-6-19	0
1304	2013-6-19	0
1305	2013-6-19	0
1306	2013-6-19	0
1307	2013-6-19	0
1308	2013-6-19	0
1309	2013-6-19	0
1310	2013-6-19	0
1311	2013-6-19	0
1312	2013-6-19	0
1313	2013-6-19	0
1314	2013-6-19	0
1315	2013-6-19	0
1316	2013-6-19	0
1317	2013-6-19	0
1318	2013-6-19	0
1319	2013-6-19	0
1320	2013-6-19	0
1321	2013-6-19	0
1322	2013-6-19	0
1323	2013-6-19	0
1324	2013-6-19	0
1325	2013-6-19	0
1326	2013-6-19	0
1327	2013-6-19	0
1328	2013-6-19	0
1329	2013-6-19	0
1330	2013-6-19	0
1331	2013-6-19	0
1332	2013-6-19	0
1333	2013-6-19	0
1334	2013-6-19	0
1335	2013-6-19	0
1336	2013-6-19	0
1337	2013-6-19	0
1338	2013-6-19	0
1339	2013-6-19	0
1340	2013-6-19	0
1341	2013-6-19	0
1342	2013-6-19	0
1343	2013-6-19	0
1344	2013-6-19	0
1345	2013-6-19	0
1346	2013-6-19	0
1347	2013-6-19	0
1348	2013-6-19	0
1349	2013-6-19	0
1350	2013-6-19	0
1351	2013-6-19	0
1352	2013-6-19	0
1353	2013-6-19	0
1354	2013-6-19	0
1355	2013-6-19	0
1356	2013-6-19	0
1357	2013-6-19	0
1358	2013-6-19	0
1359	2013-6-19	0
1360	2013-6-19	0
1361	2013-6-19	0
1362	2013-6-19	0
1363	2013-6-19	0
1364	2013-6-19	0
1365	2013-6-19	0
1366	2013-6-19	0
1367	2013-6-19	0
1368	2013-6-19	0
1369	2013-6-19	0
1370	2013-6-19	0
1371	2013-6-19	0
1372	2013-6-19	0
1373	2013-6-19	0
1374	2013-6-19	0
1375	2013-6-19	0
1376	2013-6-19	0
1377	2013-6-19	0
1378	2013-6-19	0
1379	2013-6-19	0
1380	2013-6-19	0
1381	2013-6-19	0
1382	2013-6-19	0
1383	2013-6-19	0
1384	2013-6-19	0
1385	2013-6-19	0
1386	2013-6-19	0
1387	2013-6-19	0
1388	2013-6-19	0
1389	2013-6-19	0
1390	2013-6-19	0
1391	2013-6-19	0
1392	2013-6-19	0
1393	2013-6-19	0
1394	2013-6-19	0
1395	2013-6-19	0
1396	2013-6-19	0
1397	2013-6-19	0
1398	2013-6-19	0
1399	2013-6-19	0
1400	2013-6-19	0
1401	2013-6-19	0
1402	2013-6-19	0
1403	2013-6-19	0
1404	2013-6-19	0
1405	2013-6-19	0
1406	2013-6-19	0
1407	2013-6-19	0
1408	2013-6-19	1
1409	2013-6-19	1
1410	2013-6-19	0
1411	2013-6-19	0
1412	2013-6-19	0
1413	2013-6-19	0
1414	2013-6-19	0
1415	2013-6-19	0
1416	2013-6-19	0
1417	2013-6-19	0
1418	2013-6-19	0
1419	2013-6-19	0
1420	2013-6-19	0
1421	2013-6-19	0
1422	2013-6-19	0
1423	2013-6-19	0
1424	2013-6-19	0
1425	2013-6-19	0
1426	2013-6-19	0
1427	2013-6-19	0
1428	2013-6-19	0
1429	2013-6-19	0
1430	2013-6-19	0
1431	2013-6-19	0
1432	2013-6-19	0
1433	2013-6-19	0
1434	2013-6-19	0
1435	2013-6-19	0
1436	2013-6-19	0
1437	2013-6-19	1
1438	2013-6-19	0
1439	2013-6-19	0
1440	2013-6-19	0
1441	2013-6-19	0
1442	2013-6-19	0
1443	2013-6-19	0
1444	2013-6-19	0
1445	2013-6-19	0
1446	2013-6-19	0
1447	2013-6-19	0
1448	2013-6-19	0
1449	2013-6-19	0
1450	2013-6-19	0
1451	2013-6-19	0
1452	2013-6-19	0
1453	2013-6-19	0
1454	2013-6-19	0
1455	2013-6-19	0
1456	2013-6-19	0
1457	2013-6-19	0
1458	2013-6-19	0
1459	2013-6-19	0
1460	2013-6-19	0
1461	2013-6-19	0
1462	2013-6-19	0
1463	2013-6-19	0
1464	2013-6-19	0
1465	2013-6-19	0
1466	2013-6-19	0
1467	2013-6-19	0
1468	2013-6-19	0
1469	2013-6-19	0
1470	2013-6-19	0
1471	2013-6-19	0
1472	2013-6-19	0
1473	2013-6-19	0
1474	2013-6-19	0
1475	2013-6-19	0
1476	2013-6-19	0
1477	2013-6-19	0
1478	2013-6-19	0
1479	2013-6-19	0
1480	2013-6-19	0
1481	2013-6-19	0
1482	2013-6-19	0
1483	2013-6-19	0
1484	2013-6-19	0
1485	2013-6-19	0
1486	2013-6-19	0
1487	2013-6-19	0
1488	2013-6-19	0
1489	2013-6-19	0
1490	2013-6-19	0
1491	2013-6-19	0
1492	2013-6-19	0
1493	2013-6-19	0
1494	2013-6-19	0
1495	2013-6-19	0
1496	2013-6-19	0
1497	2013-6-19	0
1498	2013-8-15	0
1499	2013-8-15	0
1500	2013-8-15	0
1501	2013-8-15	0
1502	2013-8-15	0
1503	2013-8-15	0
1504	2013-8-15	0
1505	2013-8-15	0
1506	2013-8-15	0
1507	2013-8-15	0
1508	2013-8-15	0
1509	2013-8-15	0
1510	2013-8-15	0
1511	2013-8-15	0
1512	2013-8-15	0
1513	2013-8-15	0
1514	2013-8-15	0
1515	2013-8-15	0
1516	2013-8-15	0
1517	2013-8-15	0
1518	2013-8-15	0
1519	2013-8-15	0
1520	2013-8-15	0
1521	2013-8-15	0
1522	2013-8-15	0
1523	2013-8-15	0
1524	2013-8-15	0
1525	2013-8-15	0
1526	2013-8-15	0
1527	2013-8-15	0
1528	2013-8-15	0
1529	2013-8-15	0
1530	2013-8-15	0
1531	2013-8-15	0
1532	2013-8-15	0
1533	2013-8-15	0
1534	2013-8-15	0
1535	2013-8-15	0
1536	2013-8-15	0
1537	2013-8-15	0
1538	2013-8-15	0
1539	2013-8-15	0
1540	2013-8-15	0
1541	2013-8-15	0
1542	2013-8-15	0
1543	2013-8-15	0
1544	2013-8-15	0
1545	2013-8-15	0
1546	2013-8-15	0
1547	2013-8-15	0
1548	2013-8-15	0
1549	2013-8-15	0
1550	2013-8-15	0
1551	2013-8-15	0
1552	2013-8-15	0
1553	2013-8-15	0
1554	2013-8-15	0
1555	2013-8-15	0
1556	2013-8-15	0
1557	2013-8-15	0
1558	2013-8-15	0
1559	2013-8-15	0
1560	2013-8-15	0
1561	2013-8-15	0
1562	2013-8-15	0
1563	2013-8-15	0
1564	2013-8-15	0
1565	2013-8-15	0
1566	2013-8-15	0
1567	2013-8-15	0
1568	2013-8-15	0
1569	2013-8-15	0
1570	2013-8-15	0
1571	2013-8-15	0
1572	2013-8-15	0
1573	2013-8-15	0
1574	2013-8-15	0
1575	2013-8-15	0
1576	2013-8-15	0
1577	2013-8-15	0
1578	2013-8-15	0
1579	2013-8-15	0
1580	2013-8-15	0
1581	2013-8-15	0
1582	2013-8-15	0
1583	2013-8-15	0
1584	2013-8-15	0
1585	2013-8-15	0
1586	2013-8-15	0
1587	2013-8-15	0
1588	2013-8-15	1
1589	2013-8-15	0
1590	2013-8-15	0
1591	2013-8-15	0
1592	2013-8-15	0
1593	2013-8-15	0
1594	2013-8-15	0
1595	2013-8-15	0
1596	2013-8-15	0
1597	2013-8-15	0
1598	2013-8-15	0
1599	2013-8-15	0
1600	2013-8-15	0
1601	2013-8-15	0
1602	2013-8-15	0
1603	2013-8-15	0
1604	2013-8-15	0
1605	2013-8-15	0
1606	2013-8-15	0
1607	2013-8-15	0
1608	2013-8-15	0
1609	2013-8-15	0
1610	2013-10-29	0
1611	2013-10-29	0
1612	2013-10-29	0
1613	2013-10-29	0
1614	2013-10-29	0
1615	2013-10-29	0
1616	2013-10-29	0
1617	2013-10-29	0
1618	2013-10-29	0
1619	2013-10-29	0
1620	2013-10-29	0
1621	2013-10-29	0
1622	2013-10-29	0
1623	2013-10-29	0
1624	2013-10-29	0
1625	2013-10-29	0
1626	2013-10-29	0
1627	2013-10-29	0
1628	2013-10-29	0
1629	2013-10-29	0
1630	2013-10-29	0
1631	2013-10-29	0
1632	2013-10-29	0
1633	2013-10-29	0
1634	2013-10-29	0
1635	2013-10-29	0
1636	2013-10-29	0
1637	2013-10-29	0
1638	2013-10-29	0
1639	2013-10-29	0
1640	2013-10-29	0
1641	2013-10-29	0
1642	2013-10-29	0
1643	2013-10-29	0
1644	2013-10-29	0
1645	2013-10-29	0
1646	2013-10-29	0
1647	2013-10-29	0
1648	2013-10-29	0
1649	2013-10-29	0
1650	2013-10-29	0
1651	2013-10-29	0
1652	2013-10-29	0
1653	2013-10-29	0
1654	2013-10-29	0
1655	2013-10-29	0
1656	2013-10-29	0
1657	2013-10-29	0
1658	2013-10-29	0
1659	2013-10-29	0
1660	2013-10-29	0
1661	2013-10-29	0
1662	2013-10-29	0
1663	2013-10-29	0
1664	2013-10-29	0
1665	2013-10-29	0
1666	2013-10-29	0
1667	2013-10-29	0
1668	2013-10-29	0
1669	2013-10-29	0
1670	2013-10-29	0
1671	2013-10-29	0
1672	2013-10-29	0
1673	2013-10-29	0
1674	2013-10-29	0
1675	2013-10-29	0
1676	2013-10-29	0
1677	2013-10-29	0
1678	2013-10-29	0
1679	2013-10-29	0
1680	2013-10-29	0
1681	2013-10-29	0
1682	2013-10-29	0
1683	2013-10-29	0
1684	2013-10-29	0
1685	2013-10-29	0
1686	2013-10-29	0
1687	2013-10-29	0
1688	2013-10-29	0
1689	2013-10-29	0
1690	2013-10-29	0
1691	2013-10-29	0
1692	2013-10-29	0
1693	2013-10-29	0
1694	2013-10-29	0
1695	2013-10-29	0
1696	2013-10-29	0
1697	2013-10-29	0
1698	2013-10-29	0
1699	2013-10-29	0
1700	2013-10-29	0
1701	2013-10-29	0
1702	2013-10-29	0
1703	2013-10-29	0
1704	2013-10-29	0
1705	2013-10-29	0
1706	2013-10-29	0
1707	2013-10-29	0
1708	2013-10-29	0
1709	2013-10-29	0
1710	2013-10-29	0
1711	2013-10-29	0
1712	2013-10-29	0
1713	2013-10-29	0
1714	2013-10-29	0
1715	2013-10-29	0
1716	2013-10-29	0
1717	2013-10-29	0
1718	2013-10-29	0
1719	2013-10-29	0
1720	2013-10-29	0
1721	2013-10-29	0
1722	2013-10-29	0
1723	2013-10-29	0
1724	2013-10-29	0
1725	2013-10-29	0
1726	2013-10-29	0
1727	2013-10-29	0
1728	2013-10-29	0
1729	2013-10-29	0
1730	2013-10-29	0
1731	2013-10-29	0
1732	2013-10-29	0
1733	2013-10-29	0
1734	2013-10-29	0
1735	2013-10-29	0
1736	2013-10-29	0
1737	2013-10-29	0
1738	2013-10-29	0
1739	2013-10-29	0
1740	2013-10-29	0
1741	2013-10-29	0
1742	2013-10-29	0
1743	2013-10-29	0
1744	2013-10-29	0
1745	2013-10-29	1
1746	2013-10-29	0
1747	2013-11-22	0
1748	2013-11-22	0
1749	2013-11-22	0
1750	2013-11-22	0
1751	2013-11-22	0
1752	2013-11-22	0
1753	2013-11-22	0
1754	2013-11-22	0
1755	2013-11-22	0
1756	2013-11-22	0
1757	2013-11-22	0
1758	2013-11-22	0
1759	2013-11-22	0
1760	2013-11-22	0
1761	2013-11-22	0
1762	2013-11-22	0
1763	2013-11-22	0
1764	2013-11-22	0
1765	2013-11-22	0
1766	2013-11-22	0
1767	2013-11-22	0
1768	2013-11-22	0
1769	2013-11-22	0
1770	2013-11-22	0
1771	2013-11-22	0
1772	2013-11-22	0
1773	2013-11-22	0
1774	2013-11-22	0
1775	2013-11-22	0
1776	2013-11-22	0
1777	2013-11-22	0
1778	2013-11-22	0
1779	2013-11-22	0
1780	2013-11-22	0
1781	2013-11-22	0
1782	2013-11-22	0
1783	2013-11-22	0
1784	2013-11-22	0
1785	2013-11-22	0
1786	2013-11-22	0
1787	2013-11-22	0
1788	2013-11-22	0
1789	2013-11-22	0
1790	2013-11-22	0
1791	2013-11-22	0
1792	2013-11-22	0
1793	2013-11-22	0
1794	2013-11-22	0
1795	2013-11-22	0
1796	2013-11-22	0
1797	2013-11-22	0
1798	2013-11-22	0
1799	2013-11-22	0
1800	2013-11-22	0
1801	2013-11-22	0
1802	2013-11-22	1
1803	2013-11-22	0
1804	2013-11-22	0
1805	2013-11-22	0
1806	2013-11-22	0
1807	2013-11-22	0
1808	2013-11-22	0
1809	2013-11-22	0
1810	2013-11-22	0
1811	2013-11-22	0
1812	2013-11-22	0
1813	2013-11-22	0
1814	2013-11-22	0
1815	2013-11-22	0
1816	2013-11-22	0
1817	2013-11-22	0
1818	2013-11-22	0
1819	2013-11-22	0
1820	2013-11-22	0
1821	2013-11-22	0
1822	2013-11-22	0
1823	2013-11-22	0
1824	2013-11-22	0
1825	2013-11-22	0
1826	2013-11-22	0
1827	2013-11-22	0
1828	2013-11-22	0
1829	2013-11-22	0
1830	2013-11-22	0
1831	2013-11-22	0
1832	2013-11-22	0
1833	2013-11-22	0
1834	2013-11-22	0
1835	2013-11-22	0
1836	2013-11-22	0
1837	2013-11-22	0
1838	2013-11-22	0
1839	2013-11-22	0
1840	2013-11-22	0
1841	2013-11-22	0
1842	2013-11-22	0
1843	2013-11-22	0
1844	2013-11-22	0
1845	2013-11-22	0
1846	2013-11-22	0
1847	2013-11-22	0
1848	2013-11-22	0
1849	2013-11-22	0
1850	2013-11-22	0
1851	2013-11-22	0
1852	2013-11-22	0
1853	2013-11-22	0
1854	2013-11-22	0
1855	2013-11-22	0
1856	2013-11-22	0
1857	2013-11-22	0
1858	2013-11-22	0
1859	2013-11-22	0
1860	2013-11-22	0
1861	2013-11-22	0
1862	2013-11-22	0
1863	2013-11-22	0
1864	2013-11-22	0
1865	2013-11-22	0
1866	2013-11-22	0
1867	2013-11-22	0
1868	2013-11-22	0
1869	2013-11-22	0
1870	2013-11-22	0
1871	2013-11-22	0
1872	2014-2-21	0
1873	2014-2-21	0
1874	2014-2-21	0
1875	2014-2-21	0
1876	2014-2-21	0
1877	2014-2-21	0
1878	2014-2-21	0
1879	2014-2-21	0
1880	2014-2-21	0
1881	2014-2-21	0
1882	2014-2-21	0
1883	2014-2-21	0
1884	2014-2-21	1
1885	2014-2-21	0
1886	2014-2-21	0
1887	2014-2-21	0
1888	2014-2-21	0
1889	2014-2-21	0
1890	2014-2-21	0
1891	2014-2-21	0
1892	2014-2-21	0
1893	2014-2-21	0
1894	2014-2-21	0
1895	2014-2-21	0
1896	2014-2-21	0
1897	2014-2-21	0
1898	2014-2-21	1
1899	2014-2-21	0
1900	2014-2-21	0
1901	2014-2-21	0
1902	2014-2-21	0
1903	2014-2-21	0
1904	2014-2-21	0
1905	2014-2-21	0
1906	2014-2-21	0
1907	2014-2-21	0
1908	2014-2-21	0
1909	2014-2-21	0
1910	2014-2-21	0
1911	2014-2-21	0
1912	2014-2-21	0
1913	2014-2-21	0
1914	2014-2-21	0
1915	2014-2-21	0
1916	2014-2-21	0
1917	2014-4-28	0
1918	2014-4-28	0
1919	2014-4-28	0
1920	2014-4-28	0
1921	2014-4-28	0
1922	2014-4-28	0
1923	2014-4-28	0
1924	2014-4-28	0
1925	2014-4-28	0
1926	2014-4-28	0
1927	2014-4-28	0
1928	2014-4-28	0
1929	2014-4-28	1
1930	2014-4-28	0
1931	2014-4-28	0
1932	2014-4-28	0
1933	2014-4-28	0
1934	2014-4-28	0
1935	2014-4-28	0
1936	2014-4-28	0
1937	2014-4-28	0
1938	2014-4-28	0
1939	2014-4-28	0
1940	2014-4-28	0
1941	2014-4-28	0
1942	2014-4-28	0
1943	2014-4-28	0
1944	2014-4-28	0
1945	2014-4-28	0
1946	2014-4-28	0
1947	2014-4-28	0
1948	2014-4-28	0
1949	2014-4-28	0
1950	2014-4-28	0
1951	2014-4-28	0
1952	2014-4-28	0
1953	2014-4-28	0
1954	2014-4-28	0
1955	2014-4-28	0
1956	2014-4-28	0
1957	2014-4-28	0
1958	2014-4-28	0
1959	2014-4-28	0
1960	2014-4-28	0
1961	2014-4-28	0
1962	2014-4-28	0
1963	2014-4-28	0
1964	2014-4-28	0
1965	2014-4-28	0
1966	2014-4-28	0
1967	2014-4-28	0
1968	2014-4-28	0
1969	2014-4-28	0
1970	2014-4-28	1
1971	2014-4-28	0
1972	2014-4-28	0
1973	2014-4-28	0
1974	2014-4-28	0
1975	2014-4-28	0
1976	2014-4-28	0
1977	2014-4-28	0
1978	2014-4-28	0
1979	2014-4-28	0
1980	2014-4-28	0
1981	2014-4-28	0
1982	2014-4-28	0
1983	2014-4-28	0
1984	2014-4-28	0
1985	2014-4-28	0
1986	2014-4-28	0
1987	2014-4-28	1
1988	2014-4-28	0
1989	2014-4-28	0
1990	2014-4-28	0
1991	2014-4-28	0
1992	2014-4-28	0
1993	2014-4-28	0
1994	2014-4-28	0
1995	2014-4-28	0
1996	2014-4-28	0
1997	2014-4-28	0
1998	2014-4-28	0
1999	2014-4-28	0
[truncated: 1,728 more rows]

## Sheet: Legend
	Royal Society Open Science, Supplementary Information 2
	A longitudinal study of phenotypic changes in early domestication of house mice
	Madeleine Geiger*, Marcelo R. Sánchez-Villagra, Anna K. Lindholm*
Code	Description
ID	Signifies individual mice
Date	Year-Month-Day of examination of the corresponding specimen
White	Occurrence of white patches or spots of fur (0=wild type, no white fur present; 1=presence of white fur patches and/or spots)
